# Supplementary material for: Controlled Thermal Release of L-Menthol with Cellulose-Acetate-Fiber-Shelled Metal-Organic Framework
Source: Molecules. 2022 Sep 15;27(18):6013. doi: 10.3390/molecules27186013 (PMC9502463; doi:10.3390/molecules27186013)
Supplement: Supplementary file 1 [file molecules-27-06013-s001.zip]

Archive with 1 entries (1 files):
- molecules-1904146-supplementary.pdf
